# Supplementary material for: Antiprotozoal Activity Against Entamoeba hystolitica and Giardia lamblia of Cyclopeptides Isolated from Annona diversifolia Saff
Source: Molecules. 2024 Nov 28;29(23):5636. doi: 10.3390/molecules29235636 (PMC11643917; doi:10.3390/molecules29235636)
Supplement: Supplementary file 1 [file molecules-29-05636-s001.zip]

Archive with 1 entries (1 files):
- molecules-3311066-supplementary.pdf
